# Supplementary material for: Effects of acupuncture on mental health of migraine patients: a systematic review and meta-analysis
Source: BMC Complement Med Ther. 2023 Aug 4;23:278. doi: 10.1186/s12906-023-04103-8 (PMC10401757; doi:10.1186/s12906-023-04103-8)
Supplement: Supplementary file 1 — Additional file 1. [file 12906_2023_4103_MOESM1_ESM.zip]

Archive with 2 entries (2 files):
- PRISMA_2020_checklist.pdf
- Search strategy.pdf
